# Supplementary material for: Augmenting geovisual analytics of social media data with heterogeneous information network mining—Cognitive plausibility assessment
Source: PLoS One. 2018 Dec 4;13(12):e0206906. doi: 10.1371/journal.pone.0206906 (PMC6279051; doi:10.1371/journal.pone.0206906)
Supplement: S3 File — This file contains, in a compressed format, the raw data provided by the participants of the study by means of the study questionnaire. (ZIP) [file pone.0206906.s003.zip]

Archive with 12 entries (11 files):
- questionnaireResults/
- questionnaireResults/questionnaire.netw.1.docx
- questionnaireResults/questionnaire.netw.10.docx
- questionnaireResults/questionnaire.netw.11.docx
- questionnaireResults/questionnaire.netw.2.docx
- questionnaireResults/questionnaire.netw.3.docx
- questionnaireResults/questionnaire.netw.4.docx
- questionnaireResults/questionnaire.netw.5.docx
- questionnaireResults/questionnaire.netw.6.docx
- questionnaireResults/questionnaire.netw.7.docx
- questionnaireResults/questionnaire.netw.8.docx
- questionnaireResults/questionnaire.netw.9.docx
